# Supplementary material for: Effects of Oligolysine-Polyethylene Glycol Coating on the Biodistribution of Wireframe DNA Origami Nanosheets in Zebrafish Embryos
Source: ACS Nano. 2025 Sep 3;19(36):32145–57. doi: 10.1021/acsnano.5c05801 (PMC12444974; doi:10.1021/acsnano.5c05801)
Supplement: Supplementary file 1 [file nn5c05801_si_001.xlsx]

## Sheet: nanosheet staples
Sequence Name	Bases	Sequence	Anhydrous Molecular Weight	nmoles/OD	ug/OD	Extinction Coefficient	GC Content	Tm (50mM NaCl) C
|helix_174|backw_19 -> |helix_176|backw_23	34	CGA TGA ACG GTA ATC GTA AAT CAA TAT GAT ATT C	10472.9	2.86697247706422	30.0254615825688	348800	32.3529411764706	56.0953591238921
|helix_157|backw_22 -> |helix_171|backw_24	41	AAC GTA CAG CGC CAT GTT TAC CTA AAC GTT AAT ATT TTG TT	12548.2	2.51889168765743	31.6075667506297	397000	34.1463414634146	62.3097971006648
|helix_161|backw_22 -> |helix_163|backw_19	41	CTG GCG AAA GGG GGA TGT GCT GTG GTG CCG GAA ACC AGG CA	12821.3	2.49875062468766	32.0372538730635	400200	63.4146341463415	74.0774871644258
|helix_128|backw_16 -> |helix_154|backw_24	35	CAC CGC CTG GCC CTG ACT TAA ATT TCT GCT CAT TT	10583.9	3.25732899022801	34.4752117263844	307000	48.5714285714286	65.7151004658456
|helix_132|backw_23 -> |helix_146|backw_14	42	ATT GCG TTG CGC TCA CTG CCC GCC AAC CAG CTT ACG GCT GGA	12827.3	2.64270613107822	33.8988134249471	378400	61.9047619047619	74.5421294783434
|helix_136|backw_22 -> |helix_138|backw_19	41	GGA TCC CCG GGT ACC GAG CTC GGC CAG AAT GCG GCG GGC CG	12679.2	2.61437908496732	33.1481986928105	382500	75.609756097561	77.6096317374461
|helix_30|backw_22 -> |helix_125|backw_24	41	GCC ATC TTT TCA TAA TCA AAA TTA TAA ATC AAA AGA ATA GC	12551.3	2.38208670795617	29.8982158170558	419800	24.390243902439	56.8228150773681
|helix_41|backw_12 -> |helix_117|backw_14	31	ATA CAT AAA GGT GTA GCG GTC ACG CTG CGC G	9585.3	3.27761389708292	31.4167551622419	305100	54.8387096774194	66.160584959963
|helix_64|backw_23 -> |helix_109|backw_14	42	CCA GAC GAC GAC AAT AAA CAA CAA TCA CTT GCC TGA GTA GAA	12886.5	2.34356690883525	30.2002671666276	426700	42.8571428571429	64.6894256297196
|helix_99|backw_23 -> |helix_101|backw_19	42	CAG TGC CAC GCT GAG AGC CAG CAA TAG CCC TAA AAC ATC GCC	12831.4	2.49003984063745	31.950610059761	401600	57.1428571428571	70.4315642336047
|helix_21|backw_18 -> |helix_23|backw_23	33	TGC CCC CTG CCT ATT TCG TAA GCG TCA TAC ATG	10015.5	3.3311125916056	33.3628314457029	300200	51.5151515151515	65.4182195835963
|helix_47|backw_13 -> |helix_49|backw_19	32	CCC ACA AGA ATT GAC ATA AAA ACA GGG AAG CG	9877.5	3.00210147102972	29.6532662864005	333100	43.75	61.2548701158064
|helix_70|backw_14 -> |helix_72|backw_19	33	CAC CGG AAT CAT AAC AAA TAT ATT TTA GTT AAT	10102.7	2.95945546019532	29.8983782184078	337900	24.2424242424242	53.2150958849084
|helix_189|backw_13 -> |helix_191|backw_19	32	AAG AGG TCA TTT TAT CGC GTT TTA ATT CGA GC	9844.4	3.2123353678124	31.6236299389656	311300	37.5	59.2873261801503
|helix_13|backw_18 -> |helix_15|backw_25	31	CCA GTA CAA ACT ACA ACG GCC ACC CTC AGA A	9396.2	3.30141961043249	31.0207065037966	302900	51.6129032258065	64.2930522746976
|helix_78|backw_14 -> |helix_80|backw_19	33	TAG AAT CCT TGA AAA TTA CCT TTT TTA ATG GAA	10124.7	3.04506699147381	30.8302679658953	328400	24.2424242424242	54.5132083318679
|helix_197|backw_19 -> |helix_199|backw_19	38	GGG GGT AAT AGT AAA ATG TTA AGA GCA ACA CTA TCA TA	11806.8	2.48447204968944	29.3335453416149	402500	34.2105263157895	59.0960677594876
|helix_5|backw_19 -> |helix_7|backw_25	32	GTT GCG CCG ACA ATG ACA AAA AAT CTC CAA AA	9803.5	3.10077519379845	30.3983069767442	322500	40.625	61.8204160753696
|helix_205|backw_15 -> |helix_207|backw_19	34	CAA CTT TAA TCA TTG AAC GTA ACA AAG CTG CTC A	10377.8	2.99311583358276	31.0620203531877	334100	35.2941176470588	59.4990071143192
|helix_213|backw_15 -> |helix_215|backw_21	33	TGT ATC ATC GCC TGA AAG GCA CCA ACC TAA AAC	10059.6	3.11332503113325	31.3188044831881	321200	45.4545454545455	63.0849731740648
|helix_113|backw_14 -> |helix_63|backw_15	28	CAG GAA CGG TAC GCA GTT CAG CTA ATG C	8622.6	3.64830353885443	31.4580080262678	274100	53.5714285714286	62.8096031880322
|helix_42|backw_19 -> |helix_44|backw_24	38	TAA GAC TCC TTA TTA CGC AGA AAA GTA AGC AGA TAG CC	11687.7	2.59067357512953	30.2789300518135	386000	39.4736842105263	61.3365348490599
|helix_62|backw_37 -> |helix_61|backw_1	46	CAT GTA GAA ACC AAT CAA TAA TAC AAT AGA TAA GTC CTG AAC AAG A	14168.3	2.05044084478163	29.0513163830224	487700	30.4347826086957	60.233274241983
|helix_59|backw_22 -> |helix_46|backw_13	37	CAT CGA GAA CAA GCA AGC CGT TAG TTA AGC CCA ATA A	11368.5	2.65604249667995	30.1951102257636	376500	43.2432432432432	63.6795917482681
|helix_175|backw_21 -> |helix_174|backw_20	44	TTT GAG AGA TCT ACA AAG GCT ATC AGG TCA TTG CCC AAG AGA AT	13587.9	2.2670596236681	30.8045318521877	441100	40.9090909090909	64.9144138635408
|helix_179|backw_21 -> |helix_175|backw_22	44	TAA AAA TTT TTA GAA CCC TCA AAA TGC CGG AGA GGG TAG CTA TT	13586.9	2.26295541977823	30.7465308893415	441900	36.3636363636364	63.594579655104
|helix_177|backw_23 -> |helix_173|backw_16	45	AGG CCG GAG ACA GTC AAA TCA CCT AGC ATG TCA ATC ATA TGT ACC	13807	2.23713646532438	30.8881767337808	447000	46.6666666666667	66.6915970244959
|helix_165|backw_18 -> |helix_179|backw_22	40	CGA CAG TAT CGG CCT CAG AGC CTT TAT TTC AAC GCA AGG A	12265	2.59336099585062	31.8075596473029	385600	50	67.1071001488165
|helix_173|backw_15 -> |helix_169|backw_18	40	CCG GTT GAT AAT CAG AAA ATA ATT CGC GTC TGG CCT TCC T	12246	2.64340470526038	32.3710864393338	378300	45	65.2852004437113
|helix_178|backw_17 -> |helix_165|backw_19	41	TGA GTA ATG TGT AGG TAG CAT CTG CCA GTT TGA GGG GAC GA	12800.3	2.42895312120476	31.091382074326	411700	48.780487804878	67.1475460515182
|helix_170|backw_20 -> |helix_172|backw_22	42	AAC CAA TAG GAA CGC CAT CAA AGC CCC AAA AAC AGG AAG ATT	12904.5	2.31053604436229	29.8162661737523	432800	42.8571428571429	66.5514696757492
|helix_168|backw_13 -> |helix_170|backw_21	31	CCC GTC GGA TTC TAA AAT CAG CTC ATT TTT T	9411.2	3.50017500875044	32.9406895344767	285700	38.7096774193548	59.3122525898156
|helix_166|backw_19 -> |helix_168|backw_14	43	GAT GGG CGC ATC GTA ACC GAC ATT AAA TGT GAG CGA GTA ACA A	13333.7	2.28258388495777	30.4353047249487	438100	46.5116279069767	66.7959381856433
|helix_164|backw_13 -> |helix_166|backw_20	31	CCG GCA CCG CTT CAT AGG TCA CGT TGG TGT A	9503.2	3.45901072293324	32.8715911449326	289100	58.0645161290323	67.4048059935639
|helix_180|backw_20 -> |helix_164|backw_14	45	CCT GTA ATA CTT TTG CGG GAA GAA GAT CGC ACT CCA GCC AGC TTT	13796	2.3623907394283	32.5914835813843	423300	48.8888888888889	68.2895580370967
|helix_159|backw_23 -> |helix_167|backw_14	42	AAC GAC GGC CAG TGC CAA GCT TTC GTG GGA ACA AAC GGC GGA	13007.5	2.42895312120476	31.5945105659461	411700	59.5238095238095	73.4717257718982
|helix_172|backw_21 -> |helix_156|backw_22	44	GTA TAA GCA AAT ATT TAA ATT AAA GTC CCG GAA TTT GTG AGA GA	13650	2.17249619813165	29.654473169672	460300	29.5454545454545	59.9018167251279
|helix_152|backw_19 -> |helix_157|backw_23	34	GGT AAA GTT AAA CGA TGC TGG AAA CAA TCG GCG A	10572.9	2.84819139846198	30.1137254343492	351100	44.1176470588235	63.1490551827006
|helix_148|backw_18 -> |helix_159|backw_24	32	TCA GCA GCA ACC GCA AGA TCA CGA CGT TGT AA	9811.4	3.15357931251971	30.9411132134973	317100	50	65.7705975327308
|helix_167|backw_13 -> |helix_160|backw_19	32	TTG ACC GTA ATG GAA GGC GAT TAA GTT GGG TA	9983.5	3.07408545957578	30.6901967414694	325300	43.75	62.2888385129439
|helix_144|backw_18 -> |helix_161|backw_23	33	GTA TGA GCC GGG TCA CTG TCG CTA TTA CGC CAG	10145.6	3.20512820512821	32.5179294871795	312000	57.5757575757576	66.5852715531122
|helix_181|backw_16 -> |helix_162|backw_18	41	GCA TAA AGC TAA ATC GAG GCT GCG CAA CTG TTG GGA AGG GC	12748.3	2.47524752475248	31.555198019802	404000	53.6585365853659	69.0971169675288
|helix_140|backw_19 -> |helix_181|backw_17	40	GCA TCA GAC GAT CCA GCG CAT TAA GCA ATA AAG CCT CAG A	12276	2.49563264287497	30.6364736710756	400700	47.5	66.4458612340857
|helix_156|backw_21 -> |helix_152|backw_20	44	TAG ACT TTC TCC GTG GTG AAG ACA GGC GGC CTT TAG TGA TGA AG	13642.9	2.34192037470726	31.9504964871194	427000	50	67.7611378059987
|helix_158|backw_18 -> |helix_148|backw_19	32	GGA ACG GAT AAC CTC ACC TGG TGC TGG TCT GG	9881.4	3.30906684315023	32.6982859033752	302200	59.375	67.1002876062283
|helix_160|backw_18 -> |helix_144|backw_19	32	ACG CCA GGG TTT TCC CAG CGG GCG CGG TTG CG	9874.4	3.43878954607978	33.9559250343879	290800	71.875	75.5350763002112
|helix_162|backw_17 -> |helix_140|backw_20	40	GAT CGG TGC GGG CCT CTA GCC AGC GGT GCC GGT GCC CCC T	12282.9	2.8169014084507	34.5997605633803	355000	75	78.2706334064841
|helix_153|backw_20 -> |helix_155|backw_22	42	AAT CCC GTA AAA AAA GCC GCA ATA GCT CTC ACG GAA AAA GAG	12935.5	2.3191094619666	29.9988195732839	431200	42.8571428571429	65.4231664373373
|helix_151|backw_14 -> |helix_153|backw_21	32	TCC GTT TTT TCG TCA GTA CAT CGA CAT AAA AA	9757.4	3.20307495195388	31.2536899423447	312200	34.375	58.631767742694
|helix_149|backw_18 -> |helix_151|backw_15	41	ACT TGT AGA ACG TCA GCG GAT TGC CGT TCC GGC AAA CGC GG	12651.2	2.55754475703325	32.3560434782609	391000	58.5365853658537	71.6709272018874
|helix_147|backw_13 -> |helix_149|backw_19	32	GTG CCA TCC CAC GTC ATA ACG GAA CGT GCC GG	9795.4	3.30906684315023	32.4135506287227	302200	62.5	69.2599473060561
|helix_145|backw_18 -> |helix_147|backw_14	42	CTT TCG CAC TCA ATC CGC ATG CCA ACG GCA GCA CCG TCG GTG	12796.3	2.6267402153927	33.6125558182296	380700	61.9047619047619	72.7953537093454
|helix_143|backw_13 -> |helix_145|backw_19	32	AAG GTT TCT TTG CAG CGG GGT CAT TGC AGG CG	9927.4	3.3112582781457	32.8723344370861	302000	56.25	68.4887119587572
|helix_141|backw_19 -> |helix_143|backw_14	43	CAG ATG CCG GGT TAC CTG CTT GCC CTG CGG CTG GTA ATG GGT A	13282.6	2.51889168765743	33.4574055415617	397000	60.4651162790698	72.7314470183155
|helix_139|backw_14 -> |helix_141|backw_20	32	TCT GTG GTG CTG CGG CAA ATC GTT AAC GGC AT	9871.4	3.33889816360601	32.95967278798	299500	53.125	67.7901025242051
|helix_182|backw_21 -> |helix_139|backw_15	44	TAC AGG CAA GGC AAA GAA TTA AGT GTC ACT GCG CGC CTG TGC AC	13574.8	2.34137204401779	31.7837532193866	427100	52.2727272727273	70.0289190793395
|helix_130|backw_13 -> |helix_150|backw_14	32	GCG GTT TGC GTA TCG TCG CTG GCA GCC TCC GG	9840.4	3.50140056022409	34.4550350140056	285600	68.75	72.1699767317211
|helix_134|backw_23 -> |helix_142|backw_14	42	AAT TCC ACA CAA CAT ACG AGC CGT CGT CAT AAA CAT CCC TTA	12739.3	2.43961941937058	31.0791485728226	409900	42.8571428571429	65.4799605270355
|helix_155|backw_21 -> |helix_127|backw_22	44	ACG CAG AAA CAG CGG ATC AAA AAG AGA GTT GCA GCA AGC GGT CC	13650.9	2.22469410456062	30.3691145717464	449500	52.2727272727273	69.9888239352243
|helix_119|backw_18 -> |helix_130|backw_14	42	GGC GAG AAA GGA AGG GAA GAA TCG GCC AAC GCG CGG GGA GAG	13235.6	2.28885328450446	30.294360265507	436900	64.2857142857143	73.0703659102963
|helix_150|backw_13 -> |helix_131|backw_19	32	CCA GAG CAC ATC CTT CCA GTC GGG AAA CCT GT	9754.4	3.32225913621262	32.4065249169435	301000	56.25	66.9276665938769
|helix_115|backw_18 -> |helix_132|backw_24	32	GCA CGT ATA ACG TGC TTT GCT AAC TCA CAT TA	9758.4	3.26797385620915	31.890160130719	306000	40.625	60.3377830029076
|helix_111|backw_18 -> |helix_134|backw_24	32	TCT GTC CAT CAC GCA AAT TGT TAT CCG CTC AC	9670.3	3.43524562006183	33.2199072483682	291100	46.875	63.2538511841037
|helix_142|backw_13 -> |helix_135|backw_19	32	CAC TGG TGT GTT CAT TCG TAA TCA TGG TCA TA	9820.4	3.2478077297824	31.8948067554401	307900	40.625	59.9023933325224
|helix_107|backw_18 -> |helix_136|backw_23	33	GAA AAA CGC TCA TGG AAA CCT CCT CAC AGT TGA	10099.6	3.07976593778873	31.1044779796735	324700	45.4545454545455	63.1020118415692
|helix_103|backw_19 -> |helix_183|backw_17	40	AAT ACG TGG CAC AGA CAA TAG CTG AAA AGG TGG CAT CAA T	12395.1	2.43072435585805	30.1291200777832	411400	42.5	65.495537555808
|helix_127|backw_21 -> |helix_123|backw_21	43	ACG CTG GTT TGC CCC AGC AGG ACT CCA ACG TCA AAG GGC GAA A	13231.6	2.41545893719807	31.9604057971015	414000	58.1395348837209	73.0594648583028
|helix_129|backw_18 -> |helix_119|backw_19	32	TCT TTT CAC CAG TGA GAC AAG CCG GCG AAC GT	9809.4	3.28623069339468	32.2359513637857	304300	53.125	67.0500979172325
|helix_131|backw_18 -> |helix_115|backw_19	32	CGT GCC AGC TGC ATT AAT GGT TGC TTT GAC GA	9846.4	3.3478406427854	32.9642115835286	298700	50	65.4761725825977
|helix_133|backw_18 -> |helix_111|backw_19	32	TGG GGT GCC TAA TGA GTG ACC GAG TAA AAG AG	10002.5	3.04506699147381	30.4583861144945	328400	50	63.6778124906732
|helix_135|backw_18 -> |helix_107|backw_19	32	GCT GTT TCC TGT GTG AAA AGC CAT TGC AAC AG	9839.4	3.28839197632358	32.3558829332456	304100	46.875	63.4039764269002
|helix_137|backw_22 -> |helix_103|backw_20	45	GCC TGT TCT TCG CGT CCG TGA GCC CTT CTG ACC TGA AAG CGT AAG	13779.9	2.44379276637341	33.6752761485826	409200	57.7777777777778	70.8200931322767
|helix_124|backw_20 -> |helix_126|backw_22	42	TCC ACT ATT AAA GAA CGT GGA AAA ATC CTG TTT GAT GGT GGT	12991.5	2.40326844508532	31.2220259552992	416100	38.0952380952381	63.8765924280836
|helix_122|backw_14 -> |helix_124|backw_21	32	AAA TCA AGT TTT TTA CCA GTT TGG AAC AAG AG	9870.5	3.07597662257767	30.3613903414334	325100	31.25	56.8560792838443
|helix_120|backw_18 -> |helix_122|backw_15	41	TTT AGA GCT TGA CGG GGA GCC CAC TAC GTG AAC CAT CAC CC	12555.2	2.57931390250193	32.3837142120196	387700	56.0975609756098	69.7861427433234
|helix_118|backw_13 -> |helix_120|backw_19	32	GGC GCT GGC AAG TCC CTA AAG GGA GCC CCC GA	9845.4	3.29706561160567	32.4609264754369	303300	68.75	73.0742169124517
|helix_116|backw_18 -> |helix_118|backw_14	42	CTA CAG GGC GCG TAC TAT GAA AGC GAA AGG AGC GGG CGC TAG	13087.5	2.39005736137667	31.2798948374761	418400	59.5238095238095	70.6045271696833
|helix_114|backw_13 -> |helix_116|backw_19	32	TAA ACA GGA GGC CCG CCG CGC TTA ATG CGC CG	9820.4	3.34672021419009	32.8660876840696	298800	65.625	72.2049559426033
|helix_112|backw_18 -> |helix_114|backw_14	42	TTT ATA ATC AGT GAG GCC CCT CGT TAG AAT CAG AGC GGG AGC	12978.4	2.42541838467136	31.4781639582828	412300	50	67.1609083035446
|helix_110|backw_14 -> |helix_112|backw_19	33	TGA TTA GTA ATA ACC AGA ATC CTG AGA AGT GTT	10199.7	2.95770482105886	30.1676900325348	338100	33.3333333333333	57.3742382632328
|helix_108|backw_18 -> |helix_110|backw_15	41	CAG AAC AAT ATT ACC GCC TAA CCG TTG TAG CAA TAC TTC TT	12487.2	2.53678335870117	31.6772425164891	394200	39.0243902439024	62.7230800661039
|helix_106|backw_13 -> |helix_108|backw_19	32	TCT GAA ATG GAT TCG GCC TTG CTG GTA ATA TC	9845.4	3.29815303430079	32.4717117414248	303200	43.75	61.4591399925568
|helix_104|backw_20 -> |helix_106|backw_14	44	TCT GGC CAA CAG AGA TAG AAT ACC TAC ATT TTG ACG CTC AAT CG	13483.8	2.33045910044279	31.423458401305	429100	43.1818181818182	65.0354942907442
|helix_102|backw_14 -> |helix_104|backw_21	31	TAA TGC GCG AAC TGA GTA ATA AAA GGG ACA T	9625.3	3.09405940594059	29.7813397277228	323200	38.7096774193548	59.7786539557152
|helix_184|backw_21 -> |helix_102|backw_15	45	TTA GCT ATA TTT TCA TTT GGG AAT TTT TGA ATG GCT ATT AGT CTT	13857	2.33372228704784	32.3384690781797	428500	26.6666666666667	60.0176502765048
|helix_32|backw_13 -> |helix_121|backw_15	31	CTT TAG CGT CAG AGG GTC GAG GTG CCG TAA A	9616.3	3.27653997378768	31.5080701179554	305200	54.8387096774194	65.4859261399076
|helix_66|backw_13 -> |helix_105|backw_15	32	CAG AGG CAT TTT CAA TTT ACA TTG GCA GAT TC	9813.4	3.23519896473633	31.7483824005176	309100	37.5	58.7257504714154
|helix_126|backw_21 -> |helix_29|backw_22	44	TCC GAA ATC GGC AAA ATC CCT AAC ACC GGA ACC AGA GCC ACC AC	13386.7	2.35072872590503	31.4686130700517	425400	54.5454545454545	70.4648861785019
|helix_28|backw_18 -> |helix_30|backw_23	33	CCC TCA GAG CCA CCA CCC CCC TTA TTA GCG TTT	9905.5	3.43288705801579	34.0042911088225	291300	57.5757575757576	68.0329876486666
|helix_40|backw_14 -> |helix_32|backw_14	33	GCA AAG ACA CCA CGG CGA CAG AAT CAA GTT TGC	10149.6	3.04599451720987	30.9157721596101	328300	51.5151515151515	65.5447747472324
|helix_121|backw_14 -> |helix_40|backw_15	33	GCA CTA AAT CGG AAA GCA ACA TAT AAA AGA AAC	10173.7	2.84575981787137	28.9519806488332	351400	33.3333333333333	57.1626272344059
|helix_39|backw_18 -> |helix_41|backw_13	43	CAA TCA ATA GAA AAT TCA GTA TGT TAG CAA ACG TAG AAA ATA C	13267.7	2.20167327168648	29.2112219286658	454200	27.906976744186	58.3781601028703
|helix_98|backw_14 -> |helix_66|backw_14	33	CAT CAC CTT GCT GAC GCC AAC ATG TAA TTT AGG	10072.6	3.19488817891374	32.1807827476038	313000	45.4545454545455	62.258529760641
|helix_105|backw_14 -> |helix_98|backw_15	33	ACC AGT CAC ACG ACA CAA ATG AAA AAT CTA AAG	10109.7	2.89939112786315	29.3119077993621	344900	36.3636363636364	59.2199497221067
|helix_97|backw_18 -> |helix_99|backw_24	32	CAA TCA ATA TCT GGT CAG AAC ACC GCC TGC AA	9746.4	3.21853878339234	31.3691374316061	310700	46.875	63.2633573284135
|helix_185|backw_21 -> |helix_100|backw_21	43	TTG ACC ATT AGA TAC ATT TCG ACC ACC AGC AGA AGA TAA AAC A	13180.7	2.28519195612431	30.12031535649	437600	37.2093023255814	63.3766247693208
|helix_188|backw_21 -> |helix_185|backw_22	43	TTG CTG AAT ATA ATG CTG TAG ACT GCG AAC GAG TAG ATT TAG T	13335.7	2.32288037166086	30.9772473867596	430500	37.2093023255814	62.8922007053199
|helix_27|backw_21 -> |helix_28|backw_19	40	AAC CAC CAC CAG AGC CGC CGC GCC ACC CTC AGA ACC GCC A	12064.9	2.72034820457018	32.8205957562568	367600	70	77.3185489164948
|helix_25|backw_18 -> |helix_27|backw_22	34	TCC TCA TTA AAG CCA GAA TCA GAG CCG CCA CCA G	10349.8	3.05157155935307	31.5830668294171	327700	52.9411764705882	66.4838838614388
|helix_31|backw_18 -> |helix_33|backw_24	32	GCA TTT TCG GTC ATA GCC ACC AAT GAA ACC AT	9752.4	3.24359390204346	31.6327927343497	308300	43.75	62.5296673295765
|helix_33|backw_23 -> |helix_34|backw_19	42	CGA TAG CAG CAC CGT AAT CAG TAC AGT AGC ACC ATT ACC ATT	12835.4	2.41370987207338	30.9809075549119	414300	45.2380952380952	65.3394779822614
|helix_38|backw_22 -> |helix_39|backw_19	41	CCA AAG ACA AAA GGG CGA CAT TGA ATA AGT TTA TTT TGT CA	12664.3	2.39520958083832	30.3336622754491	417500	34.1463414634146	61.8049071689538
|helix_48|backw_17 -> |helix_38|backw_23	32	CAA AGT CAG AGG GTA ATT ATG GTT TAC CAG CG	9912.5	3.09214594928881	30.650853432282	323400	43.75	60.3208369601913
|helix_71|backw_16 -> |helix_61|backw_22	31	ACC GAC CGT GTG ATA AAT CCT AAT TTA CGA G	9503.2	3.24359390204346	30.8246188777165	308300	41.9354838709677	59.5831923659611
|helix_65|backw_19 -> |helix_67|backw_15	42	ATA AAG TAC CGA CAA AAG GAC AGT AGG GCT TAA TTG AGA ATC	13036.6	2.26654578422484	29.5479374433364	441200	38.0952380952381	62.3875971595404
|helix_67|backw_14 -> |helix_68|backw_18	34	GCC ATA TTT AAC AAG TTA TAC AAA TTC TTA CCA G	10367.8	2.94811320754717	30.5655100235849	339200	29.4117647058824	55.2105879883616
|helix_96|backw_22 -> |helix_97|backw_19	41	TTG AAA GGA ATT GAG GAA GGT TAC CTC AAA TAT CAA ACC CT	12649.3	2.40963855421687	30.480221686747	415000	36.5853658536585	62.6873715521391
|helix_190|backw_17 -> |helix_96|backw_23	32	CAG GTC AGG ATT AGA GAT TGG CAA ATC AAC AG	9930.5	3.02480338777979	30.0378463399879	330600	43.75	60.3968005696625
|helix_100|backw_20 -> |helix_186|backw_23	36	GAG GTG AGG CGG TCA GTA TTA TGG AAG TTT CAT TCC	11186.3	2.80898876404494	31.4221348314607	356000	47.2222222222222	63.4391095109547
|helix_186|backw_22 -> |helix_187|backw_17	43	ATA TAA CAG TTG ATT CCC AAT TTC AAC ATG TTT TAA ATA TGC A	13157.6	2.32558139534884	30.5991534883721	430000	25.5813953488372	59.4639409517276
|helix_29|backw_21 -> |helix_26|backw_23	43	CGG AAC CGC CTC CCT CAG AGC AAC AGC ATT GAC AGG AGG TTG A	13231.6	2.40269101393561	31.7914656415185	416200	58.1395348837209	71.430275807667
|helix_34|backw_18 -> |helix_24|backw_19	32	AGC AAG GCC GGA AAC GTC GGA AAG CGC AGT CT	9917.5	3.13774709758393	31.1185252588641	318700	59.375	70.2225608530941
|helix_24|backw_18 -> |helix_35|backw_14	42	CTG AAT TTA CCG TTC CAG ACT TGA GCC ATT TGG GAA TTA GAG	12943.4	2.45821042281219	31.8176868239921	406800	42.8571428571429	64.0042377104838
|helix_35|backw_13 -> |helix_37|backw_20	31	CCA GCA AAA TCA CCA ACC GAT TGA GGG AGG G	9572.3	3.21027287319422	30.7295890850722	311500	54.8387096774194	65.4141378855292
|helix_37|backw_19 -> |helix_48|backw_18	34	AAG GTA AAT ATT GAC GGA AAC TGA ACA CCC TGA A	10500.9	2.83045570336824	29.7223521086895	353300	38.2352941176471	60.9297441886367
|helix_45|backw_17 -> |helix_47|backw_14	41	ACC GAA GCC CTT TTT AAT GAG CGC TAA TAT CAG AGA GAT AA	12625.3	2.41080038572806	30.4369985535198	414800	39.0243902439024	63.264943908059
|helix_68|backw_17 -> |helix_70|backw_15	40	TAT AAA GCC AAC GCT CAA TAA GGC GTT AAA TAA GAA TAA A	12346.1	2.36350744504845	29.1801843535807	423100	30	59.8180456723557
|helix_94|backw_23 -> |helix_69|backw_23	33	GAT AAT ACA TTT GAG GAT TTA GAT TAC TAG AAA	10222.7	2.86204922724671	29.2579679450487	349400	24.2424242424242	52.210089720523
|helix_69|backw_22 -> |helix_95|backw_20	40	AAG CCT GTT TAG TAT CAT ATG CAT CTA AAA TAT CTT TAG G	12283	2.51382604323781	30.8774384112619	397800	30	58.1961125871548
|helix_95|backw_19 -> |helix_190|backw_18	34	AGC ACT AAC AAC TAA TAG AGG AAG CAA ACT CCA A	10438.9	2.81293952180028	29.3639521800281	355500	38.2352941176471	60.6095491396905
|helix_187|backw_16 -> |helix_189|backw_14	40	ACT AAA GTA CGG TGT CGT ACC TTT AAT TGC TCC TTT TGA T	12242	2.65111346765642	32.4548806998939	377200	37.5	62.5747300352306
|helix_192|backw_22 -> |helix_188|backw_22	45	GGA AGC CCG AAA GAC TTC AAA TAA TGC GGA TGG CTT AGA GCT TAA	13951.1	2.20070422535211	30.7022711267606	454400	44.4444444444444	66.418459650869
|helix_52|backw_19 -> |helix_36|backw_19	33	ACA GCC ATA TTA TTT ATC CTT ATT CAT TAA AGG	10060.6	3.07031010132023	30.8891955787535	325700	27.2727272727273	54.2718533377519
|helix_75|backw_17 -> |helix_59|backw_23	32	ACC TCC GGC TTA GGT TGA CCA AGT ACC GCA CT	9745.4	3.36360578540195	32.7795190043727	297300	56.25	67.8431674813507
|helix_194|backw_17 -> |helix_94|backw_24	31	ATA AAT CAA AAA TCA GGT AGA GCC GTC AAT A	9553.3	3.02571860816944	28.9056187594554	330500	32.258064516129	56.6209677101639
|helix_26|backw_22 -> |helix_22|backw_23	44	GGC AGG TCA GAC GAT TGG CCT TAA ACT GGT AAT AAG TTT TAA CG	13634.9	2.2883295194508	31.201118993135	437000	43.1818181818182	64.8527741025263
|helix_19|backw_14 -> |helix_21|backw_19	33	ATT AGG ATT AGC GGT GCC CGT ATA AAC AGT TAA	10200.7	2.96471983397569	30.2421672101986	337300	39.3939393939394	60.6059795268749
|helix_36|backw_18 -> |helix_20|backw_9	42	TGA ATT ATC ACC GTC ACC AAC CTA TTA TTC TGA AAC ATG AAA	12808.4	2.40789790512882	30.8413291596436	415300	33.3333333333333	61.6182050525958
|helix_20|backw_8 -> |helix_52|backw_20	21	GTA TTA AGA GTT ACA AAA TAA	6485.3	4.33275563258232	28.0993024263431	230800	19.047619047619	40.7792134280074
|helix_57|backw_23 -> |helix_50|backw_13	43	TAG AAG GCT TAT CCG GTA TTC TAA AAT GAA AAT AGC AGC CTT T	13248.7	2.33372228704784	30.9187187864644	428500	34.8837209302326	62.397614547139
|helix_50|backw_12 -> |helix_58|backw_20	30	ACA GAG AGA ATA TTA TTT TCA TCG TAG GAA	9277.1	3.16155548529877	29.3300916851091	316300	30	54.1881261958088
|helix_58|backw_19 -> |helix_75|backw_18	34	TCA TTA CCG CGC CCA ATA GGA GAC TAC CTT TTT A	10336.8	3.10752019888129	32.1216811684276	321800	44.1176470588235	63.0137097176124
|helix_72|backw_18 -> |helix_74|backw_15	41	TTC ATC TTC TGA CCT AAA GGT TAT ATA ACT ATA TGT AAA TG	12571.2	2.4515812699191	30.8194214268203	407900	26.8292682926829	56.5909064260217
|helix_73|backw_13 -> |helix_93|backw_19	32	GAG AAA ACT TTT TGT ATT AGA CTT TAC AAA CA	9829.5	3.0750307503075	30.2259440344403	325200	25	53.5100814206276
|helix_93|backw_18 -> |helix_194|backw_18	33	ATT CGA CAA CTC GTA TTA AAA ACG AGA ATG ACC	10122.7	2.9655990510083	30.0197568208778	337200	36.3636363636364	58.7280507158933
|helix_196|backw_22 -> |helix_192|backw_23	44	TAC TGC GGA ATC GTC ATA AAT AAA TTG CAT CAA AAA GAT TAA GA	13587.9	2.18102508178844	29.6356205016358	458500	29.5454545454545	60.9972717382149
|helix_17|backw_13 -> |helix_19|backw_15	36	GTG TAT CAC CGT AGG CTG AGA CTC CTC AAG AGA AGG	11134.3	2.79642058165548	31.1360682326622	357600	52.7777777777778	64.8989530911135
|helix_51|backw_13 -> |helix_53|backw_19	32	TGT TTA ACG TCA ACC AAC GCT AAC GAG CGT CT	9768.4	3.28299409061064	32.0695633617859	304600	46.875	64.1658270780081
|helix_79|backw_18 -> |helix_57|backw_24	32	ACC TTG CTT CTG TAA ATC AAG CAA ATC AGA TA	9775.4	3.14762354422411	30.7693673276676	317700	34.375	58.4729680436236
|helix_74|backw_14 -> |helix_76|backw_19	33	CTG ATG CAA ATC CAA GAG TCA ATA GTG AAT TTA	10168.7	2.95945546019532	30.0937703462563	337900	33.3333333333333	57.3929011764041
|helix_198|backw_18 -> |helix_92|backw_14	42	AAT AGC GAG AGG CTT TTG ATC CTT TGC CCG AAC GTT ATT AAT	12918.4	2.46791707798618	31.8815967423495	405200	40.4761904761905	64.9070429262741
|helix_193|backw_13 -> |helix_195|backw_19	32	GAA GCA AAG CGG ATT CAT TGA ATC CCC CTC AA	9786.4	3.18572793883402	31.1768556865244	313900	46.875	63.5918353712985
|helix_22|backw_22 -> |helix_18|backw_25	42	GGG TCA GTG CCT TGA GTA ACA GAA GGT TTT GCT CAG TAC CAG	13009.5	2.4390243902439	31.7303853658537	410000	50	66.837045982807
|helix_53|backw_18 -> |helix_16|backw_9	42	TTC CAG AGC CTA ATT TGC CTC AGG AGG TTT AGT ACC GCC ACC	12825.3	2.55558395093279	32.7762254025045	391300	52.3809523809524	68.5532087639395
|helix_16|backw_8 -> |helix_54|backw_14	32	CTC AGA ACT ATT TTG CAC CCA GCT ACA ATT TT	9693.4	3.36134453781513	32.5826991596639	297500	37.5	59.289112698673
|helix_54|backw_13 -> |helix_56|backw_19	32	ATC CTG AAT CTT AAG AAC GCG AGG CGT TTT AG	9863.4	3.18066157760814	31.3722932569974	314400	43.75	61.4419937299435
|helix_56|backw_18 -> |helix_79|backw_19	32	CGA ACC TCC CGA CTT GCG TAT GTG AGT GAA TA	9824.4	3.23624595469256	31.794213592233	309000	50	63.7201989782445
|helix_76|backw_18 -> |helix_78|backw_15	41	TCA AAA TCA TAG GTC TGA GTC GCT ATT AAT TAA TTT TCC CT	12523.2	2.53228665484933	31.7123119777159	394900	31.7073170731707	60.2851180588486
|helix_90|backw_23 -> |helix_77|backw_24	32	ATC ATA TTC CTG ATT ATC AGA TGA CAT AGC GA	9806.4	3.09119010819165	30.3135672333849	323500	34.375	57.1673695685879
|helix_77|backw_23 -> |helix_91|backw_20	41	TAG CTT AGA TTA AGA CGC TGA GAT AAC ATT ATC ATT TTG CG	12637.3	2.45459008345606	31.0193053510064	407400	34.1463414634146	60.5644969826927
|helix_91|backw_19 -> |helix_198|backw_19	33	GAA CAA AGA AAC CAC CAG AAC GAT AAA AAC CAA	10136.7	2.80898876404494	28.4739213483146	356000	36.3636363636364	59.5635052643132
|helix_200|backw_22 -> |helix_196|backw_23	44	CAA AAG GAA TTA CGA GGC ATA GAA TTA GAC TGG ATA GCG TCC AA	13654.9	2.18102508178844	29.7817709923664	458500	40.9090909090909	64.119691938808
|helix_83|backw_19 -> |helix_55|backw_20	32	ATT ATT CAT TTC AAT TAC CGA GGT TTT GAA GC	9803.4	3.21543408360129	31.5222668810289	311000	31.25	56.6860652753137
|helix_202|backw_18 -> |helix_90|backw_24	32	AAC ATT ATT ACA GGT AGA GGA GCG GAA TTA TC	9920.5	2.99580587177951	29.7199281006591	333800	37.5	57.7817983852408
|helix_18|backw_24 -> |helix_14|backw_15	54	GCG GAT AAG TGC CGT CGA GAG GGT AAT CAT TTT CAG GGA TAG CAA GCC CAA TAG	16783.9	1.84026499815974	30.8868457857932	543400	50	69.1912732803676
|helix_11|backw_24 -> |helix_13|backw_19	42	AAG TTT TGT CGT CTT TCC AGA CGT TAA CAC TGA GTT TCG TCA	12860.4	2.51509054325956	32.3450025150905	397600	40.4761904761905	64.6659756956531
|helix_55|backw_19 -> |helix_12|backw_10	42	CTT AAA TCA AGA TTA GTT GCC TGT AGC ATT CCA CAG ACA GCC	12841.4	2.46184145741014	31.6134638109306	406200	42.8571428571429	64.098195630598
|helix_12|backw_9 -> |helix_83|backw_20	22	CTC ATA GTT CGC GCA GAG GCG A	6760.4	4.69704086425552	31.7539924847346	212900	59.0909090909091	61.3504387180736
|helix_88|backw_23 -> |helix_81|backw_14	42	GAA GGG TTA GAA CCT ACC ATA TCC AAA ATT AAT TAC ATT TAA	12896.5	2.313743637205	29.8391439148542	432200	28.5714285714286	58.5449784013588
|helix_81|backw_13 -> |helix_89|backw_19	32	CAA TTT CAT TTG ATG GCA ATT CAT CAA TAT AA	9780.4	3.13381385145722	30.6500783453463	319100	25	54.1991531854578
|helix_89|backw_18 -> |helix_202|backw_19	32	TCC TGA TTG TTT GGA TTA CGA ACT AAC GGA AC	9838.4	3.22164948453608	31.6959954896907	310400	40.625	59.975034108793
|helix_204|backw_23 -> |helix_200|backw_23	45	TTA AGA ACT GGC TCA TTA TAC CAA ACT AAT GCA GAT ACA TAA CGC	13789	2.21926320461607	30.6015135375056	450600	35.5555555555556	62.4231723365775
|helix_9|backw_20 -> |helix_11|backw_25	33	TGA GAA TAG AAA GGA ACA ACG CGT AAC GAT CTA	10236.7	2.85551113649343	29.2311107938321	350200	39.3939393939394	60.2918545865515
|helix_82|backw_14 -> |helix_84|backw_19	33	AAA CAT CAA GAA AAG GAT TCG CCT GAT TGC TTT	10144.7	3.05810397553517	31.0234250764526	327000	36.3636363636364	60.8447035240471
|helix_206|backw_18 -> |helix_88|backw_24	32	ACC AGA ACG AGT AGT AAA ACT TCT GAA TAA TG	9873.5	2.9940119760479	29.5613832335329	334000	34.375	56.7067817643892
|helix_201|backw_14 -> |helix_203|backw_19	33	AAT ACC ACA TTC AAG TCA GGA CGT TGG GAA GAA	10203.7	2.92397660818713	29.8353713450292	342000	42.4242424242424	62.2951607528059
|helix_14|backw_14 -> |helix_10|backw_15	44	GAA CCC ATG TAC CGA ATA GTA AAT GAA TTT TCT GTA TGG GAT TT	13583.9	2.27583067819754	30.9146062812927	439400	34.0909090909091	61.7374788233623
|helix_84|backw_18 -> |helix_8|backw_20	32	GAA TAC CAA GTT ACA AAA AAA AGG AAT TGC GA	9915.6	2.90528762347472	28.8075334108077	344200	31.25	57.0359442825966
|helix_8|backw_19 -> |helix_85|backw_25	32	ATA ATA ATT TTT TCA CGT TCA GTA ACA GTA CC	9756.4	3.15159155373464	30.7482351087299	317300	28.125	54.5993358753477
|helix_85|backw_24 -> |helix_87|backw_20	42	TTT TAC ATC GGG AGA AAC AAT AAC AAA ATT ATT TGC ACG TAA	12936.5	2.32072406590856	30.0220515200743	430900	28.5714285714286	60.4809765822633
|helix_87|backw_19 -> |helix_206|backw_19	33	AAC AGA AAT AAA GAA ATT GCC CTG ACG AGA AAC	10189.7	2.86532951289398	29.1969197707736	349000	36.3636363636364	59.3315733327178
|helix_203|backw_18 -> |helix_205|backw_16	40	AAA TCT ACG TTA ATA AAA TGG GCT TGA GAT GGT TTA ATT T	12387.1	2.47157686604053	30.6157142857143	404600	27.5	59.0557942294104
|helix_208|backw_23 -> |helix_204|backw_24	44	ACC GGA TAT TCA TTA CCC AAA TCA ATG AAT TAC CTT ATG CGA TT	13432.8	2.31803430690774	31.1376796476588	431400	34.0909090909091	62.6538990040098
|helix_210|backw_19 -> |helix_86|backw_20	32	GAA AGA GGA CAG ATG AAC GGT AGA TTT TCA GG	10010.6	2.95945546019532	29.6258064516129	337900	43.75	59.9405271245708
|helix_10|backw_14 -> |helix_6|backw_15	44	TGC TAA ACA ACT TTA AAT TGT ATC GGT TTA TCA GCT TGC TTT CG	13476.8	2.41254523522316	32.5133679131484	414500	34.0909090909091	62.4556727538588
|helix_3|backw_25 -> |helix_5|backw_20	43	AGG GAG TTA AAG GCC GCT TTT GCG GAA CAG CTT GAT ACC GAT A	13331.7	2.35238767348859	31.3612796988944	425100	48.8372093023256	68.5211979871773
|helix_86|backw_19 -> |helix_4|backw_10	43	TTT AAC GTC AGA TGA ATA TAA ACC ATC GCC CAC GCA TAA CCG A	13132.6	2.34192037470726	30.7555035128806	427000	41.8604651162791	65.4227881263249
|helix_4|backw_9 -> |helix_210|backw_20	22	TAT ATT CGG ACT GAC CAA CTT T	6684.4	4.78240076518412	31.9674892395983	209100	36.3636363636364	51.3620770844261
|helix_212|backw_22 -> |helix_208|backw_24	43	GAC CTG CTC CAT GTT ACT TAG CAA AAG AGT AAT CTT GAC AAG A	13218.6	2.33972859148339	30.9280463266261	427400	39.5348837209302	63.3740790296821
|helix_214|backw_23 -> |helix_3|backw_26	36	CCC CCA GCG ATT ATA CCA AGC GCC GCT GAG GCT TGC	10967.1	3.05530094714329	33.507861289337	327300	63.8888888888889	71.6719937663577
|helix_209|backw_15 -> |helix_211|backw_19	34	TGG CTG ACC TTC ATC CGG AAC GAG GCG CAG ACG G	10493.8	3.10655483069276	32.5996116806462	321900	64.7058823529412	71.663849752096
|helix_6|backw_14 -> |helix_2|backw_17	43	AGG TGA ATT TCT TAA AAT CGT CAC CCT CAG CAG CGA AAG ACA G	13228.6	2.33699462491236	30.9152769338631	427900	44.1860465116279	65.8036440874724
|helix_211|backw_18 -> |helix_213|backw_16	40	TCA ATC ATA AGG GAA CCG GAA ACA AAG TAC AAC GGA GAT T	12388.1	2.38834487700024	29.5871363744925	418700	40	63.8177400414386
|helix_216|backw_22 -> |helix_212|backw_23	44	AAA ATA CGT AAT GCC ACT ACG AAA TAA ATT GTG TCG AAA TCC GC	13524.9	2.24164985429276	30.3180228648285	446100	36.3636363636364	63.2873255800015
|helix_1|backw_21 -> |helix_216|backw_23	42	GAC TAA AGA CTT TTT CAT GAG AGA AGT TTC CAT TAA ACG GGT	12975.5	2.37981913374584	30.8793098524512	420200	35.7142857142857	61.8240004839443
|helix_15|backw_24 -> |helix_17|backw_14	48	CCG CCA CCC TCA GAG CCA CCA CCC TGA TAT AAG TAT AGC CCG GAA TAG	14620.5	2.17533173809006	31.804476832717	459700	56.25	70.0434783050979
|helix_43|backw_13 -> |helix_113|backw_15	36	GCA ATA ATA ACG GAA TAC GAT TAA AGG GAT TTT AGA	11188.4	2.60824204486176	29.1819509650496	383400	30.5555555555556	57.3162676079007
|helix_63|backw_14 -> |helix_43|backw_14	33	AGA ACG CGC CTG TTT ATC AGA AAC CGA GGA AAC	10164.7	3.02023557837511	30.6996677740864	331100	48.4848484848485	64.4098651333954
|helix_62|backw_16 -> |helix_64|backw_24	27	AAA ATA ATA TCC CTA AAG TAA TTC TGT	8249.5	3.59971202303816	29.6956803455724	277800	22.2222222222222	49.0439842258602
|helix_44|backw_23 -> |helix_45|backw_18	38	GAA CAA AGT TAC CAG AAG GAA ATA GCA ATA GCT ATC TT	11735.7	2.52589037635767	29.6431346299571	395900	34.2105263157895	59.562185310766
|helix_46|backw_12 -> |helix_60|backw_20	40	TAA GAG CAA GAA ACA ATC GGC TGT CTT TCC TTA TCA TTC C	12214	2.61028452101279	31.8819733750979	383100	40	63.0221956586981
|helix_60|backw_19 -> |helix_71|backw_17	30	AAG AAC GGG TAT TAT TTA ATG GTT TGA AAT	9323.1	3.21646831778707	29.9875554840785	310900	26.6666666666667	54.2114602876438
Tag1|helix_43|backw_13 -> |helix_113|backw_15	59	AAA GAA AGG GAA GAA GGA GAG TTG CAA TAA TAA CGG AAT ACG ATT AAA GGG ATT TTA GA	18518.1	1.55617802676626	28.8175101151572	642600	33.8983050847458	65.2151990211589
Tag1|helix_63|backw_14 -> |helix_43|backw_14	56	AAA GAA AGG GAA GAA GGA GAG TTA GAA CGC GCC TGT TTA TCA GAA ACC GAG GAA AC	17494.4	1.6926201760325	29.6114285714286	590800	44.6428571428571	68.2188317825783
Tag1|helix_62|backw_16 -> |helix_64|backw_24	50	AAA GAA AGG GAA GAA GGA GAG TTA AAA TAA TAT CCC TAA AGT AAT TCT GT	15579.2	1.86046511627907	28.9846176744186	537500	30	61.7141795512488
Tag1|helix_44|backw_23 -> |helix_45|backw_18	61	AAA GAA AGG GAA GAA GGA GAG TTG AAC AAA GTT ACC AGA AGG AAA TAG CAA TAG CTA TCT T	19065.5	1.52648450618226	29.1031735612884	655100	36.0655737704918	66.2385321948636
Tag1|helix_46|backw_12 -> |helix_60|backw_20	63	AAA GAA AGG GAA GAA GGA GAG TTT AAG AGC AAG AAA CAA TCG GCT GTC TTT CCT TAT CAT TCC	19543.8	1.55545185876497	30.3993715974491	642900	39.6825396825397	67.4815592820486
Tag1|helix_60|backw_19 -> |helix_71|backw_17	53	AAA GAA AGG GAA GAA GGA GAG TTA AGA ACG GGT ATT ATT TAA TGG TTT GAA AT	16652.9	1.75254118471784	29.1848983526113	570600	32.0754716981132	63.7266801398943

## Sheet: ssDNA oligos
Oligo	Sequence	GC%	Tm	Mol. Wgt (g/moles)	Length
ssDNA_TR	TTA AAG AAAG GGA AGA AGG AGA G	42.9 %	59.5 ºC	6659.4	21
